# Supplementary material for: Deep Learning to Decipher the Progression and Morphology of Axonal Degeneration
Source: Cells. 2021 Sep 25;10(10):2539. doi: 10.3390/cells10102539 (PMC8534012; doi:10.3390/cells10102539)
Supplement: Supplementary file 1 [file cells-10-02539-s001.zip]

Archive with 12 entries (11 files):
- cells-1357304 supplementary proofreading back - Copy/
- cells-1357304 supplementary proofreading back - Copy/20210924_Palumbo et al_Cells_Supplement.pdf
- cells-1357304 supplementary proofreading back - Copy/Video S1_0uM hemin over time.mp4
- cells-1357304 supplementary proofreading back - Copy/Video S2_50uM hemin over time.mp4
- cells-1357304 supplementary proofreading back - Copy/Video S3_100uM hemin over time.mp4
- cells-1357304 supplementary proofreading back - Copy/Video S4_200uM hemin over time.mp4
- cells-1357304 supplementary proofreading back - Copy/Video S5_granular degeneration.mp4
- cells-1357304 supplementary proofreading back - Copy/Video S6_retraction degeneration.mp4
- cells-1357304 supplementary proofreading back - Copy/Video S7_swelling degeneration.mp4
- cells-1357304 supplementary proofreading back - Copy/Video S8_transport degeneration.mp4
- cells-1357304 supplementary proofreading back - Copy/Video S9_morphological patterns of AxD.mp4
- cells-1357304 supplementary proofreading back - Copy/~$210924_Palumbo et al_Cells_Supplement.docx
